# Supplementary material for: Crops exposed to extreme conditions: perspectives of gene editing to improve stress tolerance
Source: Plant Cell Rep. 2026 Jun 26;45(7):207. doi: 10.1007/s00299-026-03891-w (PMC13309447; doi:10.1007/s00299-026-03891-w)
Supplement: Supplementary file 1 — Supplementary file1 (XLSX 48 KB) [file 299_2026_3891_MOESM1_ESM.xlsx]

## Sheet: Table S1
Gene	locus	mutation	mutant name	protein	type	function	category	test system	phenotype	reference1	link1	reference2	link2
ABH1,CBP80	AT2G13540	T-DNA, activation tagged	abh1-1	ABA HYPERSENSITIVE 1; CAP-BINDING PROTEIN 80; ENSALADA	nuclear mRNA cap binding protein	heterodimeric complex to bind the mRNA cap structure	ABA signal	soil-grown plants in growth chamber	ABA hypersensitive in germination, stomatal closing, reduced wilting during drought, early flowering,	Hugouvieux et al., 2001, Cell, 106(4), 477–487	https://doi.org/10.1016/S0092-8674(01)00460-3
ABO1,ELO2	AT5G13680	point mutation	abo1-1	ABA-OVERLY SENSITIVE 1;ELONGATA 2	subunit of Elongator, a histone acetyl transferase complex	transcription elongation, secretion, and tRNA modification.	ABA signal	growth chamber, soil, wilting	tolerant to drought, ABA hypersensitive	Chen et al., 2006, Molecular and cellular biology, 26(18), 6902–6912	https://doi.org/10.1128/MCB.00433-06
ABO5	AT1G51965	T-DNA insertion	abo5	ABA Overly-Sensitive 5	Pentatricopeptide repeat (PPR-like) protein	cis-splicing of mitochondrial nad2 intron 3.	ABA signal	in-vitro germination assay	ABA hypersensitive,	Liu et al., 2010, The Plant Journal, 63(5), 749–765.	https://doi.org/10.1111/j.1365-313X.2010.04280.x
ABO6	AT5G04895	EMS, point mutation	abo6	ABA-OVERLY SENSITIVE 6	DEXH box RNA helicase	RNA cis- and trans-splicing of nad genes: NAD1b, NAD1c, NAD2a, NAD2b, NAD4, NAD5a	ABA signal	soil-grown plants	drought tolerance, ABA hypersensitive	He et al., 2012, Plant Cell.,24(5):1815-33.	https://doi.org/10.1105/tpc.112.098707
ACT2,DER1,ENL2,LSR2	AT3G18780	point mutation	der1-3	ACTIN 2;DEFORMED ROOT HAIRS 1;ENHANCER OF LRX1 2;LIGHT STRESS-REGULATED 2	constitutively expressed in vegetative structures but not pollen,	tip growth of root hairs.	cell structure	soil-grown plants in growth chamber, stop watering, recovery	drought tolerant	Takác et al., 2024, Plant physiology and biochemistry : PPB, 216, 109137	https://doi.org/10.1016/j.plaphy.2024.109137	Ringli et al., 2002, Plant physiology, 129(4), 1464–1472.	https://doi.org/10.1104/pp.005777
AGL8,FUL	AT5G60910	T-DNA insertion	soc1ful	FRUITFULL;FUL;agamous-like 8	MADS box gene negatively regulated by APETALA1	flowering repressor	flowerig	soil grown plants	drought tolerant	Thonglim et al., 2023, Journal of experimental botany, 74(3), 1004–1021.	https://doi.org/10.1093/jxb/erac446
AHG11	AT2G44880	point mutation, T-DNA insert,	ahg11	ABA HYPERSENSITIVE GERMINATION 11	Pentatricopeptide repeat (PPR-like) protein	mitochondrial RNA editing nad4 RNA editing	ABA signal	in-vitro germination assay	ABA hypersensitive,	Murayama et al., 2012, Journal of Experimental Botany, 63(14), 5301–5310.	https://doi.org/10.1093/jxb/ers188
AITR1,SFL6	AT3G27250	multiple CRISPR/Cas9	aitr256, aitr1256, aitr23456, aitr123456	ABA-induced transcription repressor 1, SEED DORMANCY FOUR-LIKE 6	ABA‐induced transcription repressor	feedback regulator in ABA signalling	ABA signal	growth chamber, soil, suspended watering, saline watering	tolerant to drought, growth, recovery	Chen et al., 2021, BMC plant biology, 21(1), 137.	https://doi.org/10.1186/s12870-021-02907-9	Tian et al., 2017, Plant, cell & environment, 40(12), 2958–2971.	https://doi.org/10.1111/pce.13058
AITR2,SFL2,DIG1	AT3G48510	multiple CRISPR/Cas9	aitr256, aitr1256, aitr23456, aitr123456	ABA-induced transcription repressor 2, SEED DORMANCY FOUR-LIKE 2, DYNAMIC INFLUENCER OF GENE EXPRESSION 1	ABA‐induced transcription repressor	feedback regulator in ABA signalling	ABA signal	growth chamber, soil, suspended watering, saline watering	tolerant to drought, growth, recovery	Chen et al., 2021, BMC plant biology, 21(1), 137.	https://doi.org/10.1186/s12870-021-02907-9	Tian et al., 2017, Plant, cell & environment, 40(12), 2958–2971.	https://doi.org/10.1111/pce.13058
AITR3,DIL2	AT5G40790	multiple CRISPR/Cas9	aitr256, aitr1256, aitr23456, aitr123456	ABA-induced transcription repressor 3; DIG-LIKE 2	ABA‐induced transcription repressor	feedback regulator in ABA signalling	ABA signal	growth chamber, soil, suspended watering, saline watering	tolerant to drought, growth, recovery	Chen et al., 2021, BMC plant biology, 21(1), 137.	https://doi.org/10.1186/s12870-021-02907-9	Tian et al., 2017, Plant, cell & environment, 40(12), 2958–2971.	https://doi.org/10.1111/pce.13058
AITR4,DIL3	AT5G40800	multiple CRISPR/Cas9	aitr256, aitr1256, aitr23456, aitr123456	ABA-induced transcription repressor 4;DIG-LIKE 3	ABA‐induced transcription repressor	feedback regulator in ABA signalling	ABA signal	growth chamber, soil, suspended watering, saline watering	tolerant to drought, growth, recovery	Chen et al., 2021, BMC plant biology, 21(1), 137.	https://doi.org/10.1186/s12870-021-02907-9	Tian et al., 2017, Plant, cell & environment, 40(12), 2958–2971.	https://doi.org/10.1111/pce.13058
AITR5,DIG2	AT5G50360	multiple CRISPR/Cas9	aitr256, aitr1256, aitr23456, aitr123456	ABA-induced transcription repressor 5; DYNAMIC INFLUENCER OF GENE EXPRESSION 2	ABA‐induced transcription repressor	feedback regulator in ABA signalling	ABA signal	growth chamber, soil, suspended watering, saline watering	tolerant to drought, growth, recovery	Chen et al., 2021, BMC plant biology, 21(1), 137.	https://doi.org/10.1186/s12870-021-02907-9	Tian et al., 2017, Plant, cell & environment, 40(12), 2958–2971.	https://doi.org/10.1111/pce.13058
AITR6,DIL1	AT5G63350	multiple CRISPR/Cas9	aitr256, aitr1256, aitr23456, aitr123456	ABA-induced transcription repressor 6; DIG-LIKE 1	ABA‐induced transcription repressor	feedback regulator in ABA signalling	ABA signal	growth chamber, soil, suspended watering, saline watering	tolerant to drought, growth, recovery	Chen et al., 2021, BMC plant biology, 21(1), 137.	https://doi.org/10.1186/s12870-021-02907-9	Tian et al., 2017, Plant, cell & environment, 40(12), 2958–2971.	https://doi.org/10.1111/pce.13058
ARL2,OSR1	AT2G41230	overexpression	OSR1ox	ARGOS-LIKE2;ORGAN SIZE RELATED 1	small protein	drought response	ethylene signal	soil-grown plants in growth chamber	drought tolerant	Shi et al., 2015, Plant physiology, 169(1), 266–282	https://doi.org/10.1104/pp.15.00780
BCA1,SABP3,	AT3G01500	T-DNA insertion	ca1	BETA CARBONIC ANHYDRASE 1;SALICYLIC ACID-BINDING PROTEIN 3	beta-carbonic anhydrase betaCA1	regulates CO2-controlled stomatal movements in guard cells, attenuates immunity	biotic stress, SA signal	soil-grown plants in growth chamber, PSI phenotyping	drought tolerance	Xu et al., 2023, Frontiers in plant science, 14, 1220928.	https://doi.org/10.3389/fpls.2023.1220928
BCA2, CA18	AT5G14740	T-DNA insertion	ca2	BETA CARBONIC ANHYDRASE 2;CARBONIC ANHYDRASE 18	β carbonic anhydrase 2, cytoplasm	possible nonphotosynthetic role for this isoform	biotic stress, SA signal	soil-grown plants in growth chamber, PSI phenotyping	drought tolerance	Xu et al., 2023, Frontiers in plant science, 14, 1220928.	https://doi.org/10.3389/fpls.2023.1220928
CBP20	AT5G44200	T-DNA insertion	cbp20	CAP-BINDING PROTEIN 20	Cap Binding Protein 20 (CBP20	subunit of the nuclear mRNA cap binding complex (nCBC)	ABA signal	soil-grown plants in growth chamber	ABA hypersensitive, pleiotrop	Papp et al., 2004, Plant molecular biology, 55(5), 679–686.	https://doi.org/10.1007/s11103-004-1680-2
CER9,DOA10A,SUD1	AT4G34100	T-DNA insertion	cer9-1, cer9-2	ECERIFERUM 9;DEGRADATION OF ALPHA2 10A;SUPPRESSOR OF DRY2 DEFECTS 1	RING/U-box superfamily protein, putative E3 ubiquitin ligase	isoprenoid and cuticular wax biosynthesis, regulates 3-hydroxy-3-methylglutaryl-CoA reductase (HMGR) activity,	cuticular wax	soil-grown plants in growth chamber, wilting assay	reduced fertility, elevated cuticle membrane thickness over epidermal cells, delayed wilting, drought tolerance	Lü et al., 2012, Plant physiology, 159(3), 930–944	https://doi.org/10.1104/pp.112.198697		https://doi.org/10.1104/pp.112.198697
CFM9	AT3G27550	T-DNA insertion	cfm9	CFM9	Mitochondrial CRM domain protein	splicing nad1, nad2, nad4, nad5 and rps3 introns	ABA signal	in vitro plants	ABA hypersensitive, impaired Complex I	Lee et al., 2019, Plant & cell physiology, 60(11), 2538–2548.	https://doi.org/10.1093/pcp/pcz147
CIPK1,SnRK3.16	AT3G17510	T-DNA insertion	cbl1-9, cipk1	CBL-INTERACTING PROTEIN KINASE 1; SNF1-RELATED PROTEIN KINASE 3.16	CBL-interacting protein kinase	response to ABA, osmotic and salt stress	ABA signal	soil-grown plants in greenhouse	ABA hypersensitive, stomatal closing, tolerant to drought	You et al., 2023, Nature communications, 14(1), 5886.	https://doi.org/10.1038/s41467-023-41657-0
CKH2,EPP1,LWR1,PKl	AT2G25170	T-DNA insertion	pkl	CYTOKININ-HYPERSENSITIVE 2;ENHANCED PHOTOMORPHOGENIC 1;LOW-WATER-POTENTIAL RESPONSE 1;PICKLE	chromatin-remodeling factor PICKLE , SWI/SWF nuclear-localized chromatin remodeling factor of the CHD3 group.	chromatin remodelling, embryo develpment, GA regulation, seed germination,	ABA, GA, CK signal	soil-grown plants	expression of embryonic traits in adult plants, derepressed AFL1, embryonic genes, drought tolerance	Jing et al., 2023, The New phytologist, 239(3), 920–935.	https://doi.org/10.1111/nph.18972
CMCU6	AT5G66650	T-DNA insertion	cmcu6	CHLOROPLAST-LOCALIZED MITOCHONDRIAL CALCIUM UNIPORTER 6	calcium uniporter	chloroplast Ca2+ transport,	Ca signal	growth chamber, soil-grown plants, suspended watering,	drought tolerance	Corti et al., 2023, Frontiers in plant science, 14, 1228060	https://doi.org/10.3389/fpls.2023.1228060
COP1,DET340,EMB168,FUS1	AT2G32950	EMS, point mutation	cop1,fus1	CONSTITUTIVE PHOTOMORPHOGENIC 1;DEETIOLATED MUTANT 340;EMBRYO DEFECTIVE 168;FUSCA 1	E3 ubiquitin ligase	Represses photomorphogenesis and induces skotomorphogenesis in the dark.	development	growth chamber, soil-grown plants	reduced leaf temperature, heat tolerance	Kim et al., 2022, Plant direct, 6(12), e473.	https://doi.org/10.1002/pld3.473
CYP707A3	AT5G45340	T-DNA insertion	cyp707a3-1	Cytochrome P450, family 707, subfamily A, polypeptide 3	ABA 8'-hydroxylase activity	involved in ABA catabolism	ABA signal	soil-grown plants	ABA hypersensitive, higher ABA levels, tolerant to drought	Umezawa et al., 2006, The Plant journal 46(2), 171–182.	https://doi.org/10.1111/j.1365-313X.2006.02683.x
ECT8	AT1G79270	T-DNA insertion	ect8-1, ect8-2	EVOLUTIONARILY CONSERVED C-TERMINAL REGION 8	N6-methyladenosine (m6A) reader	abiotic stress sensing, accelerating mRNA decay, sequesters the m6A-modified ABA receptor	development	growth chamber, soil, recovery	more PYL7 transcripts, ABA-hypersensitive, drought tolerance	Wu et al., 2024, Nature plants, 10(3), 469–482.	https://doi.org/10.1038/s41477-024-01638-7
ERA1,FTB	AT5G40280	fast neutron deletion	era1-2	ENHANCED RESPONSE TO ABA 1, FARNESYL TRANSFERASE BETA SUBUNIT	beta subunit of farnesyl-trans-transferase	meristem organization, ABA-mediated signal transduction	ABA signal	soil-grown plants in growth chamber	ABA hypersensitive in guard cell anion-channel activation, stomatal closing, tolerant to drought	Pei et al., 1998, Science (New York, N.Y.), 282(5387), 287–290.	DOI: 10.1126/science.282.5387.287
FRD3;MAN1	AT3G08040	T-DNA insertion	frd3-8, man1-1	FERRIC REDUCTASE DEFECTIVE 3;MANGANESE ACCUMULATOR 1	MATE (multidrug and toxin efflux family)	efficient iron uptake, root xylem loading of an iron chelator, root-to-shoot long-distance signaling	iron metabolism	soil-grown plants in growth chamber	accumulate excess iron, manganese and zinc, higher ABA, H2O2 content, drought tolerant	Liu et al., 2024, Journal of genetics and genomics 51(7), 749–761	https://doi.org/10.1016/j.jgg.2024.03.007
FRO1,NDUFS4	AT5G67590	T-DNA insertion	ndufs4	FROSTBITE1;NADH:UBIQUINONE OXIDOREDUCTASE FE-S PROTEIN4	NADH-ubiquinone oxidoreductase-like protein	18-kD Fe-S subunit of complex I (NADH dehydrogenase, EC 1.6.5.3) in the mitochondrial electron transfer chain.	respiration	soil-grown plants	reduced cold acclimation, leak electrolytes, ROS accumulation, enhanced induction of stress genes in response to cold, ABA, salt and dehydration	Meyer et al., 2009, Plant physiology, 151(2), 603–619.	https://doi.org/10.1104/pp.109.141770
FUL,AGL8	AT5G60910	T-DNA insertion	soc1,ful	AGAMOUS-LIKE 8, FRUITFULL	transcription factor, MADS box	Controls flowering	development	soil grown plants	drought tolerant	Thonglim et al., 2023, Journal of experimental botany, 74(3), 1004–1021.	https://doi.org/10.1093/jxb/erac446
HA1,OST2,PMA	AT2G18960	CRISPR/Cas9, dominant negative mutation	ost2_crispr-1	H(+)-ATPase 1;OPEN STOMATA 2;PLASMA MEMBRANE PROTON ATPASE	plasma membrane proton ATPase	regulator ABA signaling in stomata.	ABA signal	soil-grown plants in growth chamber	enhanced stomata closure, reduced water loss,	Osakabe et al., 2016, Scientific reports, 6, 26685.	https://doi.org/10.1038/srep26685
HAI1,SAG113	AT5G59220	T-DNA insertion	hai1-2	HIGHLY ABA-INDUCED PP2C GENE 1; SENESCENCE ASSOCIATED GENE 113	protein phosphatases type 2C from group A (PP2CA)	negative regulator of osmotic stress and ABA signaling.	ABA signal	soil-grown plants in growth chamber	ABA hypersensitive in postgermination, reduced wilting, drought tolerant	Bhaskara et al., 2012, Plant physiology, 160(1), 379–395.	https://doi.org/10.1104/pp.112.202408	Zhang et al., 2013, Molecular biology reports, 40(3), 2633–2644.	https://doi.org/10.1007/s11033-012-2350-0
HAT1,JAB	AT4G17460	T-DNA insertion	hat1	HOMEOBOX-LEUCINE ZIPPER PROTEIN 1; JAIBA	class II HD-ZIP protein	regulates meristematic activity, formation of the gynoecium, photomorphogenesis, retrograde signalling, negative regulator in ABA signaling	ABA signal	growth chamber, soil, biomass	tolerant to drought, hypersensitive to ABA,	Tan et al., 2018, PLoS genetics, 14(4), e1007336.	https://doi.org/10.1371/journal.pgen.1007336	Zeng et al., 2025, The Plant journal 123(6), e70478.	https://onlinelibrary.wiley.com/doi/10.1111/tpj.70478
HAT3	AT3G60390	T-DNA insertion	hat3	HOMEOBOX-LEUCINE ZIPPER PROTEIN 3	DNA-binding transcription factor activity	regulates auxin, ABA signaling	ABA signal	growth chamber, soil, biomass	tolerant to drought, hypersensitive to ABA,	Tan et al., 2018, PLoS genetics, 14(4), e1007336.	https://doi.org/10.1371/journal.pgen.1007336
HCF106	AT5G52440	T-DNA insertion	hcf106	HIGH CHLOROPHYLL FLUORESCENCE 106	nuclear gene for chloroplast	Thylakoid membrane transport, ROS production	redox control	soil-grown plants	drought tolerance, stomatal closure	Wang et al., 2016, Plant Physiology, 172(4), 2491–2503.	https://doi.org/10.1104/pp.16.00889
HDAC6, RTS1	AT5G63110	T-DNA insertion	pp7lhda6	HISTONE DEACETYLASE 6;RNA-MEDIATED TRANSCRIPTIONAL SILENCING 1	RPD3-like histone deacetylase	histone acetylation, transgene silencing	epigenetics	soil-grown plants in growth chamber, recovery	drought tolerant	Xu et al., 2024, Frontiers in plant science, 15, 1341576.	https://doi.org/10.3389/fpls.2024.1341576
HDAC6,RTS1,AXE1	AT5G63110	point mutation	hda6, axe1-5, sil1	HISTONE DEACETYLASE 6;RNA-MEDIATED TRANSCRIPTIONAL SILENCING 1	RPD3-like histone deacetylase	histone deacetylation	auxin signal, epigenetics	soil-grown plants, growth chamber, drought recovery	induction of auxin-responsive genes, drought tolerance	Kim et al., 2017, Nature plants, 3, 17097	https://doi.org/10.1038/nplants.2017.97	Murfett et al., 2001, The Plant cell, 13(5), 1047–1061.	https://doi.org/10.1105/tpc.13.5.1047
HOS1	AT2G39810	T-DNA insert, CRISPR/Cas9	hos1	HIGH EXPRESSION OF OSMOTICALLY RESPONSIVE GENES 1	E3 ligase	ubiquitination of ICE1, CBF repression	cold, osmotic signal, TF	in vitro, soil-grown plants	cold tolerant	Dong et al., 2006, Proc Natl Acad Sci U S A. 103(21), 8281–8286.	https://doi.org/10.1073/pnas.0602874103	Shkryl et al., 2021, Plants (Basel), 10(1), 104.	https://doi.org/10.3390/plants10010104
IRX14	AT4G36890	T-DNA insertion	irx14	Irregular xylem 14	GT43 protein	xylan elongation, xylose chain elongation	cell wall biosynthesis	soil grown plants, phenotyping	drought tolerant	Barbut et al., 2024, Frontiers in plant science, 15, 1422701.	https://doi.org/10.3389/fpls.2024.1422701
KEA1	AT1G01790	T-DNA insertion	atkea1	K+ EFFLUX ANTIPORTER 1	chloroplast cation/proton antiporter	K+ efflux, pH homeostasis	redox control	soil-grown plants in growth chamber	enhanced drought recovery	Sánchez-McSweeney et al., 2021, PPB, 160, 106–119.	https://doi.org/10.1016/j.plaphy.2021.01.010
KEA2	AT4G00630	T-DNA insertion	atkea2	K+ EFFLUX ANTIPORTER 2	chloroplast cation/proton antiporter	K+ efflux, pH homeostasis	redox control	soil-grown plants in growth chamber	enhanced drought recovery	Sánchez-McSweeney et al., 2021, PPB, 160, 106–119.	https://doi.org/10.1016/j.plaphy.2021.01.010
MEF11	AT4G14850	T-DNA insertion, gamma radiation	mef11-5, mef11-6	MITOCHONDRIAL EDITING FACTOR11	PPR protein, HAS2 locus	editing of ccmfn2, nad4, cox3 RNA	RNA editing	soil-grown plants in growth chamber	drought tolerance, ABA hypersensitive, faster stomatal closure	Seshet et al., 2015, Molecular Plant	https://doi.org/10.1016/j.molp.2014.12.005.
miRNA408	AT2G47015	overexpression	miR408	miRNA408	microRNA	cleaves stress response targets	epigenetics	soil-grown plants	promotes stomatal closure, reduces photosynthetic gas exchange, and enhances drought and cold tolerance	Yang et al., 2024, The Plant cell, 36(10), 4338–4355	https://doi.org/10.1093/plcell/koae144
MMS21,HPY2	AT3G15150	T-DNA insertion	mms21-1	METHYL METHANE SULFONATE SENSITIVITY 21;HIGH PLOIDY2;	SUMO E3 ligase	regulates endocycle onset and meristem maintenance, auxin singaling, represses AFL1 transcription,	auxin signal	soil-grown plants	reduced water loss, induced ABA-responsive genes, drought tolerance	Zhang et al., 2013, Journal of integrative plant biology, 55(1), 83–95.	https://doi.org/10.1111/jipb.12024
MPC1	AT5G20090	T-DNA insertion	mpc1	MITOCHONDRIAL PYRUVATE CARRIER 1	mitochondrial pyruvate carrier protein	pyruvate transport, regulation of stomatal closure	ABA signal	soil-grown plants, growth chamber	drought tolerance, ABA hypersensitive, faster stomatal closure	Shen et al., 2017, BMC Plant Biol., 17(1):217.	https://doi: 10.1186/s12870-017-1175-3.
MRPL1;UL1M	AT2G42710	T-DNA insertion	mprl1-1, mprl1-3	MITOCHONDRIAL RIBOSOMAL PROTEIN L1;RIBOSOMAL PROTEIN UL1M	mitochondrial unfolded protein response (UPRmt);	regulates plant growth in a CORONATINE-INSENSITIVE1 (COI1)-dependent manner.	mitochondria	soil-grown plants	hypersensitive to stress	Núñez-Delegido et al., 2025, Plant Growth Regul 105, 429–448	https://doi.org/10.1007/s10725-025-01282-x
MTSSB;SBB1	AT4G11060	T-DNA insertion	ssb1-1	MITOCHONDRIAL SINGLE-STRANDED BINDING PROTEIN 1	single-stranded DNA binding protein	mitochondrial RNA processing, splicing nad1, nad2	ABA signal	in-vitro germination assay	ABA hypersensitive,	Qian et al., 2021, Plant & Cell Physiology, 62(8), 1321–1334.	https://doi.org/10.1093/pcp/pcab097
MYB20	AT1G66230	T-DNA insertion	myb20	Myb domain protein 20	MYB transcription factor, R2R3-MYB family	regulates lignin and phenylalanine biosynthesis, controls ABA responses	ABA signal	soil-grown plants in growth chamber, stop watering, recovery	induced of ABA- and drought responsive genes, drought tolerance	Gao et al., 2014, Plant and Soil, 376, 433-443	https://doi.org/10.1007/s11104-013-1992-6
MYB60	AT1G08810	T-DNA insertion	atmyb60-1	Myb domain protein 60	MYB transcription factor, R2R3-MYB gene family	light-induced stomata opening, integrates ABA and oxylipins responses in guard cells	ABA signal	soil-grown plants	reduced stomatal aperture, drought tolerance	Cominelli et al., 2005, Current biology : CB, 15(13), 1196–1200.	https://doi.org/10.1016/j.cub.2005.05.048	Simeoni et al., 2022, Scientific reports, 12(1), 533.	https://www.nature.com/articles/s41598-021-04433-y
NDB1	AT4G28220	T-DNA insertion,	atndb1	NAD(P)H dehydrogenase B1	mitochondrial NADPH dehydrogenase B1	type II NAD(P)H dehydrogenase	respiration	soil-grown plants, greenhouse	drought tolerance, ABA hypersensitive, smaller stomatal aperture	Wei et al., 2025, Plant Physiol Biochem., 227:110086.	https://doi: 10.1016/j.plaphy.2025.110086.
NDUFS8.2	AT1G79010	T-DNA insertion	ndufs8.2-1	NDUFS8.2, NADH:UBIQUINONE OXIDOREDUCTASE FE-S PROTEIN 8	Alpha-helical ferredoxin in mitochondrial complex I,	Subunit of Complex I in mitochondrial electron transfer chain, oxidative phosphorylation that generates ATP.	respiration, ABA signal	soil-grown plants	reduced ROS generation, oxidative damage, tolerance to water deficiency.	Zsigmond et al., 2024, Plant physiology and biochemistry : PPB, 208, 108466.	https://doi.org/10.1016/j.plaphy.2024.108466
NRGA1	AT4G05590	T-DNA insertion	nrga1	Negative Regulator of Guard Cell ABA Signaling 1	putative mitochondrial pyruvate carrier	guard cell ABA signaling	ABA signal	soil-grown plants, growth chamber	drought tolerance, ABA hypersensitive, faster stomatal closure	Li et al. 2014, Mol Plant., 7(10):1508-21	https://doi: 10.1093/mp/ssu061
PP7L	AT5G10900	T-DNA insertion	pp7l-1	PROTEIN PHOSPHATASE 7-LIKE	protein phosphatase PP7-type family member	regulate gene expression and TE gene silencing	dephosphorylation	soil-grown plants in growth chamber, PSI phenotyping	drought tolerant	Xu et al., 2024, Frontiers in plant science, 15, 1341576.	https://doi.org/10.3389/fpls.2024.1341576
PP7L	AT5G10900	T-DNA insertion	pp7lhda6	PROTEIN PHOSPHATASE 7-LIKE	PP7-type family member.	Interacts with MAIL1 and MAIN, regulates gene expression and TE gene silencing.	development	soil-grown plants in growth chamber, recovery	drought tolerant	Xu et al., 2024, Frontiers in plant science, 15, 1341576.	https://doi.org/10.3389/fpls.2024.1341576
PPD5	AT5G11450	T-DNA insertion	ppd5-2, ppd5-3	PsbP Domain Protein 5	PS II reaction center PSBP family protein	Assembly of the PS II, H2O2 production	photosynthesis	soil-grown plants	drought tolerance, stomatal closure	Hong et al., 2020, Plant Physiology, 182(2), 1007–1021. https://doi.org/10.1104/pp.19.01106	https://doi.org/10.1104/pp.19.01106
PPR40	AT3G16890	T-DNA insertion	ppr40-1, ppr40-2	Pentatricopeptide (PPR) domain protein 40	pentatricopeptide repeat (PPR) domain protein 40	signalling link between mitochondrial electron transport and regulation of stress and hormonal responses	respiration, ABA signal	soil-grown plants	hypersensitive to salt, ABA and oxidative stress, reduced mitochondrial electron transport, drought tolerant	Zsigmond et al., 2008, Plant Physiology, 146(4), 1721–1737.	https://doi.org/10.1104/pp.107.111260	Kant et al., 2024, Planta, 259(4), 78.	https://doi.org/10.1007/s00425-024-04354-w
PSBA	ATCG00020	TALED / DdCBE	psbA	Photosystem II reaction center protein A	chlorophyll binding protein D1,	heat, high light response	photosynthesis	soil-grown plants in growth chamber	tolerant to heat	Mok et al., 2022, Nature plants, 8(12), 1378–1384.	https://doi.org/10.1038/s41477-022-01279-8
PSBA	ATCG00020	point mutation	psbA	Photosystem II reaction center protein A	chlorophyll binding protein D1,	heat, high light response	photosynthesis	soil-grown plants in growth chamber	tolerant to heat	Alonso et al., 2001, Planta, 212(4), 573–582	https://doi.org/10.1007/s004250000421
PUB18	AT1G10560	T-DNA insertion	atpub18-2atpub19-3	PLANT U-BOX 18	E3 ubiquitin ligase activity	protein ubiquitination, ABA signaling	ABA signal, ubiquitination	growth chamber, soil-grown plants, suspended watering,	ABA hypersensitive, enhanced drought tolerance	Seo et al., 2022, Plant physiology, 160(1), 556–568.	https://doi.org/10.1104/pp.112.202143
PUB19	AT1G60190	T-DNA insertion	atpub18-2atpub19-3	PLANT U-BOX 19	plant U-box armadillo repeat protei	salt inhibition of germination together with PUB18	ABA signal, ubiquitination	growth chamber, soil-grown plants, suspended watering,	ABA hypersensitive, enhanced drought tolerance	Seo et al., 2022, Plant physiology, 160(1), 556–568.	https://doi.org/10.1104/pp.112.202143
RUG3	AT5G60870	T-DNA insertion	rug3	RCC1/UVR8/GEF-like 3	mitochondrial protein, splicing of nad2 RNA	affected mitochondrial respiratory chain complex I. Retrograde signaling	respiration, ABA signal	in vitro plants	ABA hypersensitive, impaired Complex I	Kühn et al., 2011, The Plant Journal, 67(6), 1067–1080.	https://doi.org/10.1111/j.1365-313X.2011.04658.x
SAL1,HOS2,FRY1,ALX8	AT5G63980	T-DNA insertion	sal1, hos2, fry1-1, alx8	ALTERED EXPRESSION OF APX2 8;SAL1;FIERY1;HIGH EXPRESSION OF OSMOTICALLY RESPONSIVE GENES 2	bifunctional protein that has 3'(2'),5'-bisphosphate nucleotidase and inositol polyphosphate 1-phosphatase activities	degradation of small mRNAs, sulfure assimilation, response to cold, drought (negative regulator of drought tolerance), ABA	metabolite signal	soil-grown plants	drought tolerance, altered hypocotyl elongation and flowering time	Wilson et al., 2009, The Plant journal, 58(2), 299–317.	https://doi.org/10.1111/j.1365-313X.2008.03780.x	Pornsiriwong et al., 2017, eLife, 6, e23361.	https://doi.org/10.7554/eLife.23361
SAL1,HOS2,FRY1,ALX8	AT5G63980	T-DNA insertion	sal1, hos2, fry1-1, alx8	ALTERED EXPRESSION OF APX2 8;SAL1;FIERY1;HIGH EXPRESSION OF OSMOTICALLY RESPONSIVE GENES 2	bifunctional protein that has 3'(2'),5'-bisphosphate nucleotidase and inositol polyphosphate 1-phosphatase activities	degradation of small mRNAs, sulfure assimilation, response to cold, drought (negative regulator of drought tolerance), ABA	metabolite signal	soil-grown plants	drought tolerance, high light signal	Estavillo et al., 2011, The Plant cell, 23(11), 3992–4012	https://doi.org/10.1105/tpc.111.091033
SAL1,HOS2,FRY1,ALX8	AT5G63980	T-DNA insertion	sal1, hos2, fry1-1, alx8	ALTERED EXPRESSION OF APX2 8;SAL1;FIERY1;HIGH EXPRESSION OF OSMOTICALLY RESPONSIVE GENES 2	bifunctional protein that has 3'(2'),5'-bisphosphate nucleotidase and inositol polyphosphate 1-phosphatase activities	degradation of small mRNAs, sulfure assimilation, response to cold, drought (negative regulator of drought tolerance), ABA	metabolite signal	in vitro plants	Cd tolerance	Xi et al., 2016, Plant & Cell physiology, 57(6), 1210–1219	https://doi.org/10.1093/pcp/pcw069
SF1;SOT4;KH27	AT5G51300	T-DNA insertion	sf1	ARABIDOPSIS SF1 HOMOLOG;SPLICING FACTOR 1	nuclear localized splicing factor homolog	alternative splicing of some mRNAs.	RNA splicing	soil-grown plants in growth chamber, flowering	temperature insensitivity	Lee et al., 2020, Frontiers in plant science, 11, 596354.	https://doi.org/10.3389/fpls.2020.596354
SHOT1	AT3G60400	point mutation, T-DNA insert,	shot1	SUPPRESSOR OF HOT1	mTERF18 (Mitochondrial Transcription tERmination Factor-related 18)	mitochondrial transcription	heat	soil-grown plants in growth chamber	tolerant to heat	Kim et al., 2012, The Plant cell, 24(8), 3349–3365	https://doi.org/10.1105/tpc.112.101006	Kim et al., 2021, The New phytologist, 232(5), 2026–2042.	https://doi.org/10.1111/nph.17717
SLG1	AT5G08490	T-DNA insertion	slg1	Slow growth 1	PPR protein	RNA editing: nad3	respiration, ABA signal	soil-grown plants	drought tolerance, ABA hypersensitive, faster stomatal closure		https://doi.org/10.1111/j.1365-313X.2011.04883.x
SLO2	AT2G13600	T-DNA insertion	slo2-1, slo2-2, slo2-3	SLOW GROWTH 2	PPR protein in mitochondria, E+ subclass of the P-L-S subfamily	RNA editing, carbon energy balance, activity of complexes I, III and IV of the mitochondrial electron transport chain.	respiration, ABA signal	soil-grown plants	ABA hypersensitive, ethylene insensitive, tolerant to drought, salt	Zhu et al., 2014, Molecular plant, 7(2), 290–310.	https://doi.org/10.1093/mp/sst102	Zhu et al., 2012, The Plant journal, 71(5), 836–849.	https://doi.org/10.1111/j.1365-313X.2012.05036.x
SOC1,AGL20	AT2G45660	T-DNA insertion	soc1,ful	AGAMOUS-LIKE 20;SUPPRESSOR OF OVEREXPRESSION OF CO 1	transcription factor, MADS box	Controls flowering	development	soil grown plants	drought tolerant	Thonglim et al., 2023, Journal of experimental botany, 74(3), 1004–1021.	https://doi.org/10.1093/jxb/erac446
SR3G	AT3G50160	polymorphism,T-DNA insertion	sr3g	Salt Root:shoot Ratio Regulator Gene	transmembrane protein, DUF247	root/shoot development	development	soil-grown plants in growth chamber	salt tolerant	Rahmati Ishka et al., (2025) eLife, 13, RP98896.	https://doi.org/10.7554/eLife.98896
SR45a	AT1G07350	overexpression	BrSR45a, SR45a	Serine/arginine rich-like protein 45a	RNA binding protein	regulation of stress-responsive alternative splicing	splicing	soil-grown plants	BrSR45a-OE: drought tolerance, stress recovery	Muthusami et al., 2020, Genes, 11(2), 182.	DOI: 10.3390/genes11020182
THF1	AT2G20890	T-DNA insertion	thf1	THYLAKOID FORMATION 1	PS II reaction center PSB29 protein	Assembly of the PS II, H2O2 production	photosynthesis	soil-grown plants	drought tolerance, stomatal closure	Wang et al., 2016, Plant Physiology, 172(4), 2491–2503.	https://doi.org/10.1104/pp.16.00889	Hong et al., 2020, Plant Physiology, 182(2), 1007–1021. https://doi.org/10.1104/pp.19.01106	https://doi.org/10.1104/pp.19.01106
TRE1	AT4G24040	T-DNA insertion, CRISPR/Cas9	tre1	TREHALASE 1	trehalose catabolism	regulate drought stress tolerance	sugar signal	soil-grown plants in growth chamber	drought tolerant	Nuñez-Muñoz t al., 2021, Plant signaling & behavior, 16(4), 1877005	https://doi.org/10.1080/15592324.2021.1877005
WRKY57	AT1G69310	T-DNA insertion	adt	WRKY DNA-BINDING PROTEIN 57	WRKY Transcription Factor.	ABA regulation	ABA signal , TF	soil-grown plants in growth chamber, stop watering, recovery	Activation of WRKY57: ABA hypersensitive, drought tolerance, gain-of-function mutant		https://doi.org/10.1093/mp/sss080

## Sheet: Table S2
plant	Species	gene	mutation	result	protein	function	category	test system	phenotype	reference1	link1	reference2	link2
alfalfa	Medicago sativa	MsSPL8	CRISPR/Cas9	KD, KO	transcription factor	Nodulation, growth, GA pathway	drought	growth chamber, survival after suspended watering,	tolerant to drought	Singer, et al., 2022, Front. Plant Sci, 12, 3203	https://doi.org/10.3389/fpls.2021.774146
cotton	Gossypium hirsutum	GhDi19-3, GhDi19-4	VIGS	KD	Drought-induced 19 (Di19) protein	C2H2- type zinc-finger	salt	growth chamber	tolerant to salt	Zhao et al., 2022, Antioxidants (Basel), 11(11), 2225	https://doi.org/10.3390/antiox11112225
cotton	Gossypium hirsutum	GhRR7	VIGS	KD	response regulator	cytokinin signal	salt	growth chamber	tolerant to salt	Zhao et al., 2022, Biological research, 55(1), 27	https://doi.org/10.1186/s40659-022-00394-2
cotton	Gossypium hirsutum	GhVIM28	VIGS	KD	VIM E3 ubiquitin ligase	proteolysis	salt	growth chamber	tolerant to salt	Yang et al., 2024, BMC plant biology, 24(1), 432.	https://doi.org/10.1186/s12870-024-05156-8
grape	Vitis vinifera	VvEPFL9-1	CRISPR/Cas9	KO	Epidermal Patterning Factor Like 9, cysteine-rich secretory peptide	Stomata formation	drought	growth chamber	tolerant to drought, reduced stomata density	Clemens, et al., 2022, Front. Plant Sci, 13, 878001.	https://doi.org/10.3389/fpls.2022.878001
maize	Zea mays	ZmARGOS8	transgenic	KUp	Auxin Regulated Gene involved in Organ Size (ARGOS)	negative regulator of ethylene response,	drought	field	tolerant to drought, increased grain yield	Shi, J. et al., 2015, Plant Physiology, 169(1), 266–282.	https://doi.org/10.1104/pp.15.00780
maize	Zea mays	ZmARGOS8	CRISPR/Cas9	KUp	Auxin Regulated Gene in Organ Size	ethylene response	drought	field, 8 locations	tolerant to drought, increased grain yield	Shi, J. et al., 2017, ARGOS8 Variants Generated by CRISPR-Cas9 Improve Maize Grain Yield under Field Drought Stress Conditions. Plant Biotechnol. J., 15, 207–216.	https://doi.org/10.1111/pbi.12603
maize	Zea mays	ZmGA20ox3	CRISPR/Cas9	KO	GA20-oxidase	GA biosynthesis	drought	field, greenhouse	tolerant to drought, semidwarf	Liu et al., 2023, Plant cell reports, 43(1), 18.	https://doi.org/10.1007/s00299-023-03090-x
maize	Zea mays	ZmGA20ox3, ZmGA20ox5	miRNA	KD	GA20-oxidases	GA biosynthesis	growth	greenhouse	semidwarf	Paciorek et al., 2022, Plant biotechnology journal, 20(6), 1140–1153	https://doi.org/10.1111/pbi.13797
maize	Zea mays	ZmLBD5	CRISPR/Cas9	KO	transcription factor, LBD	GA, ABA synthesis	drought	field, greenhouse	tolerant to drought, growth, yield	Feng, et al., 2022 Plant J. 112, 1364–1376.	https://doi.org/10.1111/tpj.16015
maize	Zea mays	ZmLCR1, ZmLCR2	CRISPR/Cas9	KO	F-Box proteins	root architecture, epicuticular wax	drought	growth chamber, water deprivation	tolerant to drought, survival	Miskevish et al., 2025, Physiologia plantarum, 177(2), e70155.	https://doi.org/10.1111/ppl.70155
maize	Zea mays	ZmLRT	CRISPR/Cas9	KO	miR166a	lateral root development	drought	growth chamber, soil	tolerant to drought, growth, root	Zhang, et al., 2022. J. Integr. Plant Biol, 65, 772–790.	https://doi: 10.1111/tpj.15663.
maize	Zea mays	ZmPL1	CRISPR/Cas9	KO	Phylloplanin-like	transcription regulation, flavonoid/anthocyanin biosynthetic pathway	drought	greenhouse	tolerant to drought,	Wang et al., 2025, GM crops & food, 16(1), 1–16.	https://doi.org/10.1080/21645698.2024.2448869
maize	Zea mays	ZmPL1	CRISPR/Cas9	KO	Phylloplanin-like (ZmPL1).	transcription regulation, flavonoid/anthocyanin biosynthetic pathway	drought	greenhouse, soil,	tolerant to drought, survival, root system	Wang et al., 2025, GM crops & food, 16(1), 1–16.	https://doi.org/10.1080/21645698.2024.2448869
maize	Zea mays	ZmPP84	CRISPR/Cas9	KO	PP2C Phosphatase	ABA signal, repress	drought	greenhouse, soil,	tolerant to drought, stomata closure, survival	Guo, et al., 2023, New Phytol., 237, 1728–1744.	https://doi.org/10.1111/nph.18647
maize	Zea mays	ZmpsbA	transgenic tobacco	OX	PSBA; photosystem II reaction center protein A	photosynthesis	drought	greenhouse	tolerant to drought,	Huo et al., 2016, Frontiers in Plant Science, 6, 1223	https://doi.org/10.3389/fpls.2015.01223
maize	Zea mays	ZmSAG39	CRISPR/Cas9	KO	Papain-like cysteine proteases	senescence	drought	greenhouse, soil,	tolerant to drought, senescence, survival	Wang, et al., 2022, Int. J. Mol. Sci, 23, 15984.	https://doi.org/10.3390/ijms232415984
maize	Zea mays	ZmTCP14	CRISPR/Cas9	KO	Transcription factor, TCP	ROS control	drought	field, greenhouse	tolerant to drought, growth, yield	Jiao, et al., 2023, Environ. Exp. Bot., 208, 105232.	https://doi.org/10.1016/j.envexpbot.2023.105232
pepper	Capsicum annuum	CaJAZ1-03, CA03g31030	VIGS silencing	KD	JASMONATE ZIM-DOMAIN (JAZ)	JA signaling repressor	drought	growth chamber	tolerant to water stress	Koh et al., 2023, Plant, cell & environment, 46(11), 3242–3257.	https://doi.org/10.1111/pce.14692	Cho et al., 2025, Physiologia plantarum, 177(4), e70390.	https://doi.org/10.1111/ppl.70390
poplar	Populus alba × Populus glandulosa	PagHCF106	CRISPR/Cas9	KD	Thylakoid membrane delta pH translocation	ROS balance, stomata aperture	drought	growth chamber, soil	tolerant to drought	Liu et al., 2025, Tree physiology, 45(2), tpaf012.	https://doi.org/10.1093/treephys/tpaf012
potato	Solanum tuberosum	StCBP80	CRISPR/Cas9	KO	nuclear mRNA cap binding protein	ABA signalling	drought	growth chamber, soil-grown plants, suspended watering,	tolerant to drought, better yield	Decima Oneto et al., 2025, Frontiers in plant science, 16, 1598947.	https://doi.org/10.3389/fpls.2025.1598947
potato	Solanum tuberosum	StVlnv	CRISPR/Cas9	KO	Vacuolar acid invertase	starch degradation , sucrose cleaving	cold	growth chamber, tuber storage	tolerant to cold storage	Teper-Bamnolker et al., 2023, Plant J, 113: 327-341	https://doi.org/10.1111/tpj.16049
rapeseed	Brassica napus	BnaA6.RGA	CRISPR/Cas9	KUp	transcription factor, DELLA	GA signaling, growth regulation	drought	growth chamber	tolerant to drought	Wu, et al. (2020) Front. Plant Sci, 11, 577.	https://doi.org/10.3389/fpls.2020.00577
rapeseed	Brassica napus	BnFTA	RNAi	KD	Farnesyltransferase	ABA signal	drought	field, greenhouse	tolerant to drought, yield	Wang et al., 2009, Molecular Plant, 2(1), 191–200	https://doi.org/10.1093/mp/ssn088
rice	Oryza sativa	OsAAA-1	CRISPR/Cas9, RNAi	KO, KD	mitochondrial AAA ATPase	electron transport	drought	field, growth chamber	tolerant to drought, yield	Lu et al., 2020, Adv. Crop Sci. Technol. 8, 444.	not available
rice	Oryza sativa	OsABA8ox2	CRISPR/Cas9	KO	transcription factor, ZnF	ABA-dependent stress signaling	drought	growth chamber, soil-grown plants, suspended watering,	tolerant to drought	Zhang, et al., 2020, Crop J., 8, 480–491.	https://doi.org/10.1016/j.cj.2019.08.006
rice	Oryza sativa	OsaMIR535	CRISPR/Cas9	KO	Drought-induced miRNA	gene expression, control of TF SPL7	heavy metal	growth chamber	tolerant to Cd	Yue, et al., (2023) J. Environ. Sci., 130, 149–162.	https://doi.org/10.1016/j.jes.2022.10.00
rice	Oryza sativa	OsARM1	CRISPR/Cas9	KO	transcription factor, R2R3 MYB, As-associated	transcription regulation	heavy metal	growth chamber, hydroponic	tolerant to As	Wang, et al., 2017, Front. Plant Sci., 8, 1868.	https://doi.org/10.3389/fpls.2017.01868
rice	Oryza sativa	OsATX1	CRISPR/Cas9	KO	Cu chaperone	membrane transport	heavy metal	growth chamber	altered transport of Cu	Zhang, et al., 2018, Plant Physiol, 178, 329–344.	https://doi.org/10.1104/pp.18.00425
rice	Oryza sativa	OsbHLH024	CRISPR/Cas9	KO	transcription factor, bHLH	transcription regulation	salt	growth chamber, soil-grown plants, survival	tolerant to salt	Alam, et al., 2022, Plants 2022, 11, 1184.	https://doi.org/10.3390/plants11091184
rice	Oryza sativa	OsDST	CRISPR/Cas9	KO	transcription factor, ZnF	Nitrogen metabolism	drought	field (paddy), growth chamber	tolerant to drought, low nitogen	Han, et al., 2022. Mol. Plant, 15, 167–178.	https://doi.org/10.1016/j.molp.2021.09.005
rice	Oryza sativa	OsDT2	CRISPR/Cas9	KO	JMJC domain Histone demethylase	H3K9me2 demethylation	drought	growth chamber, soil-grown plants, suspended watering,	tolerant to drought	Wang et al., 2025, Plant Physiology, 198(3), kiaf280.	https://doi.org/10.1093/plphys/kiaf280
rice	Oryza sativa	OsERA1	CRISPR/Cas9	KO	β-subunit of farnesyltransferase, ENHANCED RESPONSE TO ABA1	ABA biosynthesis, BR signaling, root growth	drought	green house, phenotyping	tolerant to drought, ABA sensitive,	Ogata et al., 2020, PloS one, 15(12), e0243376.	https://doi.org/10.1371/journal.pone.0243376
rice	Oryza sativa	OsFTL4	CRISPR/Cas9	KO	PEBP, florigen	Flowering	drought	growth chamber, soil-grown plants, survival	tolerant to drought	Gu, et al., 2022, Rice, 15, 47.	https://doi.org/10.1186/s12284-022-00593-1
rice	Oryza sativa	OsGhd2	CRISPR/Cas9	KO	Grain number, plant height, and heading date2, CCT transcription factor	Grain development, flowering	drought	growth chamber, soil-grown plants, suspended watering,	tolerant to drought, delayed senescence	Liu, et al., 2016, J. Exp. Bot., 67, 5785–5798.	https://doi.org/10.1093/jxb/erw344
rice	Oryza sativa	OsGS3	CRISPR/Cas9	KO	heterotrimeric G-protein complex	Signalling, grain size, organ size	development	groth chamber, hydroponic, cold	large grain size	Zeng t al., 2020, Frontiers in plant science, 10, 1663.	https://doi.org/10.3389/fpls.2019.01663
rice	Oryza sativa	OsHAK1	CRISPR/Cas9	KO	K+ transporter	K+, Cs+ transport	heavy metal/Cs	field, Cs contaminated	tolerant to Cs	Nieves-Cordones, et al., 2017, Plant J., 92, 43–56.	https://doi.org/10.1111/tpj.13632
rice	Oryza sativa	OsIPK1	CRISPR/Cas9	KO	protein kinase	Growth, development, ion homeostasis	drought, salt	growth chamber, hydroponic	tolerant to osmotic, salt	Jiang, et al., 2021, Plants, 10, 23.	https://doi.org/10.3390/plants10010023
rice	Oryza sativa	OsJMJ710	CRISPR/Cas9	KO	JMJD6-type Histone demethylase	H3K36me2 demethylation, Flowering time	drought	growth chamber, soil-grown plants, suspended watering,	tolerant to drought	Zhao, et al. (2022) Plant Physiol. 2022, 189, 1050–1064.	https://doi.org/10.1093/plphys/kiac095
rice	Oryza sativa	OsLASPO	CRISPR/Cas9	OX	enzyme, l-aspartate oxidase	nicotinamide mononucleotide biosynthesis	development	growth chamber	higher NAD+	Yao et al., 2024, Molecular Plant, 17(9), 1472–1483.	https://doi.org/10.1016/j.molp.2024.07.009
rice	Oryza sativa	OsLCD	CRISPR/Cas9	KO	Unknown	Cd2+ transport	heavy metal/Cd	field, Cd contaminated	tolerant to Cd	Chen, et al., 2023. J. Environ. Sci., 126, 138–152.	https://doi.org/10.1016/j.jes.2022.05.047
rice	Oryza sativa	OsLCT1	CRISPR/Cas9	KO	Low affinity cation transporter	Cd2+ transport	heavy metal/Cd	field, Cd contaminated	tolerant to Cd	Songmei, et al., 2019, Rice Sci. 26, 88–97.	https://doi.10.1016/j.rsci.2019.01.002
rice	Oryza sativa	OsMIR535	CRISPR/Cas9	KO	Drought-induced miRNA	Phosphate homeostasis, root development	drought, salt	growth chamber, soil, hydroponic	tolerant to drought, salt	Yue, et al., 2020, Plants, 9, 1337.	https://doi.org/10.3390/plants9101337
rice	Oryza sativa	OsMYB30	CRISPR/Cas9	KO	transcription factor, MYB	transcription, cold response, Pi homeostasis	cold	groth chamber, hydroponic, cold	tolerant to cold	Zeng t al., 2020, Frontiers in plant science, 10, 1663.	https://doi.org/10.3389/fpls.2019.01663
rice	Oryza sativa	OsNAC016	CRISPR/Cas9	KO	transcription factor, NAC	Growth, development, BR signaling, abiotic stress	drought	growth chamber, survival after suspended watering,	tolerant to drought, stomata closure	Wu, et al., 2022, Plant Physiol, 189, 1296–1313	https://doi.org/10.1093/plphys/kiac146
rice	Oryza sativa	OsNAC050	CRISPR/Cas9	KO	transcription factor, NAC	ROS regulation	cold	growth chamber (4oC)	tolerant to cold	Wang et al., 2023, Agriculture; 13(7):1378.	https://doi.org/10.3390/agriculture13071378
rice	Oryza sativa	OsNAC092	CRISPR/Cas9	KO	transcription factor, NAC	Biotic and abiotic stress response	drought	growth chamber, growth, survival	tolerant to drought	Wang, et al., 2022, Biology, 11, 1830.	https://doi.org/10.3390/biology11121830
rice	Oryza sativa	OsNRAMP1	CRISPR/Cas9	KO	Cd and Mn transporter	membrane transport	heavy metal	growth chamber	tolerant to Cd, Pb, Mn, pathogen	Chu, et al., 2022, Plant Cell Environ, 45, 1109–1126.	https://doi.org/10.1111/pce.14263
rice	Oryza sativa	OsNRAMP5	CRISPR/Cas9	KO	Cd and Mn transporter	Cd2+, Mn2+ transport	heavy metal/Cd	field, Cd contaminated	tolerant to Cd, Mn	Songmei, et al., 2019, Rice Sci. 26, 88–97.	https://doi.10.1016/j.rsci.2019.01.002	Tang, et al., 2022, Sci. Total Environ., 832, 155006.	https://doi.org/10.1016/j.scitotenv.2022.155006
rice	Oryza sativa	OsPIN5b	CRISPR/Cas9	KO	PIN-FORMED 5b, membrane-associated auxin transporter	panicle length	development	groth chamber, hydroponic, cold	panicle lenght increased	Zeng t al., 2020, Frontiers in plant science, 10, 1663.	https://doi.org/10.3389/fpls.2019.01663
rice	Oryza sativa	OsPMEI12	CRISPR/Cas9	KO	Enzyme, Pectin Methylesterase	cell wall integrity	heavy metal	gowth chamber hydroponic	tolerant to heavy metals, Cd	Li, et al., 2022, Int. J. Mol. Sci, 23, 16082.	https://doi.org/10.3390/ijms232416082
rice	Oryza sativa	OsPPR035	CRISPR/Cas9	KO	Pentatricopeptide repeat (PPR) protein RNA editing	Energy metabolism, stress response	drought	growth chamber, soil-grown plants,	tolerant to drought, salt	Luo, et al., 2022, Front. Plant Sci, 13, 926285.	https://doi.org/10.3389/fpls.2022.926285
rice	Oryza sativa	OsPPR406	CRISPR/Cas9	KO	Pentatricopeptide repeat (PPR) protein RNA editing	Energy metabolism, stress response	drought	growth chamber, soil-grown plants,	tolerant to drought, salt	Luo, et al., 2022, Front. Plant Sci, 13, 926285.	https://doi.org/10.3389/fpls.2022.926285
rice	Oryza sativa	OsPSBS1	CRISPR/Cas9	multiple, KUp, OX	photosystem II (PSII) subunit S	photosynthesis	water stress	growth chamber	higher NPQ, WUE	Pattel-Tupper et al., 2024, Science advances, 10(23), eadm7452.	https://doi.org/10.1126/sciadv.adm7452
rice	Oryza sativa	OsPUB7	CRISPR/Cas9	KO	E3 ubiquitin ligase, U-box	ubiquitination	drought, salt	growth chamber, soil-grown plants	tolerant to drought, salt	Kim et al., 2023, International journal of molecular sciences, 24(6), 5338	https://doi.org/10.3390/ijms24065338
rice	Oryza sativa	OsPYL9	CRISPR/Cas9	KO	ABA rceptor, PYL	ABA signalling	drought	field, growth chamber	tolerant to drought, low MDA, higher survival	Usman et al., 2020, International journal of molecular sciences, 21(21), 7854.	https://doi.org/10.3390/ijms21217854
rice	Oryza sativa	OsPYL9	overexpression	KUp, OX	ABA rceptor, PYL	ABA signalling	drought, cold	growth chamber, soil	tolerant to drought, cold	Tian et al., 2015, Rice (New York, N.Y.), 8(1), 28.	https://doi.org/10.1186/s12284-015-0061-6
rice	Oryza sativa	OsQS	CRISPR/Cas9	KUp, OX	enzyme, quinolinate synthase	nicotinamide mononucleotide biosynthesis	development	growth chamber	higher NAD+	Yao et al., 2024, Molecular Plant, 17(9), 1472–1483.	https://doi.org/10.1016/j.molp.2024.07.009
rice	Oryza sativa	OsRR22	CRISPR/Cas9	KO	transcription factor, B-type RR	cytokinin response	drought, salt	field, growth chamber	tolerant to drought, salt	Liu et al., 2023, Science China. Life sciences, 66(12), 2922–2934.	https://doi.org/10.1007/s11427-023-2464-2	Zhang et al., 2019, Molecular breeding 39, 47.	https://doi.org/10.1007/s11032-019-0954-y
rice	Oryza sativa	OsRR22	CRISPR/Cas9	KO	Type-B response regulator	signaling	salt	groth chamber, hydroponic, soil	tolerant to salt	Zhang et al., 2019, Molecular breeding, 39, 47.	https://doi.org/10.1007/s11032-019-0954-y	Sheng et al., 2023, International journal of molecular sciences, 24(9), 8025.	https://doi.org/10.3390/ijms24098025
rice	Oryza sativa	OsSRL1, OsSRL2	CRISPR/Cas9	2x KO	glycosylphosphatidylinositol-anchored protein, Semi-rolled leaf	leaf rolling	drought	growth chamber, hydroponics, soil	tolerant to drought, low MDA, higher survival	Liao et al., 2019, Agronomy 2019, 9, 728.	https://doi.org/10.3390/agronomy9110728
rice	Oryza sativa	OsUBC12	transposon	KUp, OX	E2 ubiquitin-conjugating enzyme	ubiquitination	cold	growth chamber, soil-germinated plants	tolerant to cold, germination	Zhang e al., 2024, Nature communications, 15(1), 2211.	https://doi.org/10.1038/s41467-024-46420-7
rice	Oryza sativa	OsVDE	CRISPR/Cas9	KD	Violaxanthin deoxidase	ABA biosynthesis	salt	field, growth chamber	tolerant to salt	Wang, et al., (2021) Planta 2021, 255, 6.	https://doi.org/10.1007/s00425-021-03802-1
rice	Oryza sativa	OsWRKY5	CRISPR/Cas9	2x KO	transcription factor, WRKY	transcription regulation, represses OsMYB2 expression	drought	growth chamber, soil	tolerant to drought, better survival	Lim et al., 2022, Plant Physiology, 188(4), 1900–1916.	https://doi.org/10.1093/plphys/kiab492
rice	Oryza sativa	OsWRKY63	CRISPR/Cas9	KO	transcription factor, WRKY	transcription regulation, represses OsMYB2 expression	cold	growth chamber, soil	tolerant to cold	Zhang et al., 2022, Plant J 112(2), 383–398.	https://doi.org/10.1111/tpj.15950
rice (indica)	Oryza sativa	OsDST	CRISPR/Cas9	KO	transcription factor, ZnF	ABA-dependent transcription	drought, salt	growth chamber, hydroponic	tolerant to salt, drought	Kumar et al., 2020, Physiology and molecular biology of plants, 26(6), 1099–1110.	https://doi.org/10.1007/s12298-020-00819-w
rice SR86	Oryza sativa	13 genes	CRISPR/Cas9	13x mutations	multiple functions (enzymes, TFs, signalling	plant architecture, photoperiod, seed development, etc.	salt	field, growth chamber	tolerant to salt, high yield	Hao et al., 2025, J. Integr. Plant Biol.67: 2480–2490.	https://doi.org/10.1111/jipb.13926
soybean	Glycine max	GmAITR2, GmAITR3, GmAITR4, GmAITR5, GmAITR6	CRISPR/Cas9	2x, 5x KO	transcription repressor	ABA signalling	salt	field, growth chamber	tolerant to salt	Wang et al., 2021, Frontiers in plant science, 12, 779598.	https://doi.org/10.3389/fpls.2021.779598
soybean	Glycine max	GmE2	GWAS	KO	GIGANTEA	Photoperiodic flowering	salt	greenhouse	tolerant to salt	Dong, et al., 2022, J. Integr. Plant Biol, 64, 1866–1882.	https://doi.org/10.1111/jipb.13332
soybean	Glycine max	GmHdz4	CRISPR/Cas9	KO	transcription factor, HD-ZIP	Drought stress response	drought	Hairy roots, PEG osmotic stress	tolerant to drought	Zhong, et al. 2022, Front. Plant Sci, 13, 988505	https://doi.org/10.3389/fpls.2022.988505
soybean	Glycine max	GmLHY1a, GmLHY1b, GmLHY2a, GmLHY2b	CRISPR/Cas9	4x KO	transcription factor	Regulation of circadian rhythm	drought	growth chamber, soil-grown plants, suspended watering,	tolerant to drought	Wang, et al., (2020) New Phytol. 2021, 229, 2660–2675	https://doi.org/10.1111/nph.17019
soybean	Glycine max	GmmiR166	STTM / 35S	KD, OX	miR166 inhibits ATHB14-LIKE	flavonoid biosynthesis	flavonoid	growth chamber	high / low flavonoid	Yan et al., 2025, The Crop Journal (in press)	https://doi.org/10.1016/j.cj.2025.06.016
soybean	Glycine max	GmPRR3b	CRISPR/Cas9	KO	PSEUDO-RESPONSE REGULATOR 3b	circadian regulation	drought	growth chamber, water deprivation	tolerant to drought	Li et al., 2024, Plant physiology, 195(4), 3053–3071.	https://doi.org/10.1093/plphys/kiae269
tobacco	Nicotiana tabacum	NtAITR1, NtAITR2, NtAITR3, NtAITR5, NtAITR6	CRISPR/Cas9	5x KO	ABA-induced transcription repressors (AITR)	feedback regulator in ABA signalling, ROS homeostasis	drought	growth chamber, soil-grown plants, suspended watering,	tolerant to drought	Li et al., 2022, International journal of molecular sciences, 23(23), 15268.	https://doi.org/10.3390/ijms232315268
tobacco	Nicotiana tabacum	NtPOD63L	CRISPR/Cas9	KO	class III peroxidase	Cell wall integrity	drought	growth chamber, soil, hydroponics	tolerant to drought	Xu, et al. (2023) Ind. Crops Prod. 193, 116218.	https://doi.org/10.1016/j.indcrop.2022.116218
tobacco	Nicotiana tabacum	NtRAV4	CRISPR/Cas9	KO	RAV transcription factor	Growth, development, stress response	drought	growth chamber, soil-grown plants, suspended watering,	tolerant to drought	Gao, et al., 2022, Plant Cell Rep. 41, 1775–1788.	https://doi.org/10.1007/s00299-022-02896-5
tomato	Solanum lycopersicum	SlABIG1	CRISPR/Cas9	KO	transcription factor, HD-ZIP II	transcription regulation	salt	gowth chamber, soil	tolerant to salt	Ding, et al. (2022) Environ. Exp. Bot. 2022, 200, 104903.	https://doi.org/10.1016/j.envexpbot.2022.104903
tomato	Solanum lycopersicum	SlAIT1.1	CRISPR/Cas9	KO	ABA-IMPORTING TRANSPORTER 1.1	ABA metabolism	salt	in vitro	tolerant to salt, germination	Shohat, et al., 2023,. Plant Physiol, 191, 1404–1415.	https://doi.org/10.1093/plphys/kiac545
tomato	Solanum lycopersicum	SLALD1	CRISPR/Cas9	KO	enzyme, L-lysine alpha-aminotransferase	Pipecoline acid biosynthesis	drought	growth chamber, soil, wilting	tolerant to drought	Wang et al., 2021, Antioxidants, 10(12), 1923.	https://doi.org/10.3390/antiox10121923
tomato	Solanum lycopersicum	SlARF4	CRISPR/Cas9, antisense	KD	Auxin response factor	Auxin signalling	salt	growth chamber	tolerant to salt	Bouzroud et al., 2020, Genes, 11(3), 272.	https://doi.org/10.3390/genes11030272	Chen et al., 2021, International journal of molecular sciences, 22(7), 3347.	https://doi.org/10.3390/ijms22073347
tomato	Solanum lycopersicum	SlARF4	CRISPR/Cas9	KO	Auxin response factor	Auxin signalling	drought	growth chamber, soil, recovery	tolerant to drought	Chen, et al., 2021, Int. J. Mol. Sci, 22, 3347.	https://doi.org/10.3390/ijms22073347
tomato	Solanum lycopersicum	SlGID1a	CRISPR/Cas9	KO	GA receptor, GID1a	GA signalling	drought	field, growth chamber, phenotyping	tolerant to dehydration, in field: no difference	Illouz-Eliaz et al., 2020, Journal of experimental botany, 71(12), 3603–3612.	https://doi.org/10.1093/jxb/eraa137
tomato	Solanum lycopersicum	SlHyPRP1	CRISPR/Cas9	2x KO	hybrid proline-rich protein	cell wall integrity	salt, pathogens	growth chamber, soil	tolerant to salt, pathogens	Tran et al., 2021, Plant Cell Reports, 40(6), 999–1011.	https://doi.org/10.1007/s00299-020-02622-z	Tran et al., 2023, Front Plant Sci, 14, 1186932	https://doi.org/10.3389/fpls.2023.1186932
tomato	Solanum lycopersicum	SlHyPRP1	antisense	KD	hybrid proline-rich protein	cell wall integrity	salt, drought, heat, cold	growth chamber	tolerant to salt, drought, heat, cold	Li et al., 2016, Frontiers in plant science, 7, 967.	https://doi.org/10.3389/fpls.2016.00967
tomato	Solanum lycopersicum	SlHyPRP1	CRISPR/Cas9	KO	hybrid proline-rich protein	cell wall integrity	salt, heat, osmotic	growth chamber	tolerant to salt, heat, osmotic	Tran et al., 2021, Plant cell reports, 40(6), 999–1011.	https://doi.org/10.1007/s00299-020-02622-z	Tran et al., 2023, Frontiers in plant science, 14, 1186932	https://doi.org/10.3389/fpls.2023.1186932
tomato	Solanum lycopersicum	SlHyPRP1, SlDEA1	CRISPR/Cas9	2x KO	hybrid proline-rich protein, 8CM protein	cell wall integrity	salt, osmotic, pathogen	growth chamber	tolerant to salt, osmotic, pathogens	Saikia et al., 2024, Frontiers in plant science, 15, 1304381	https://doi.org/10.3389/fpls.2024.1304381
tomato	Solanum lycopersicum	SlLBD40	CRISPR/Cas9	KO	transcription factor, LBD	JA signalling	drought	growth chamber, soil, watering,	tolerant to drought, better survival	Liu et al., 2020, Plant science, 301, 110683.	https://doi.org/10.1016/j.plantsci.2020.110683
tomato	Solanum lycopersicum	SlNAC3	CRISPR/Cas9	KO	transcription factor, NAC	ethylene release	cold	growth chamber, soil,	tolerant to cold	Wang et al., 2024, Plant Cell Environ. 47(8), 3132–3146.	https://doi.org/10.1111/pce.14933
tomato	Solanum lycopersicum	SlRR26	CRISPR/Cas9	KO	Type-B Response Regulator	JA signalling	drought	growth chamber, soil, wilting, recovery,	tolerant to drought, stomata closure	Zhao, et al., 2023, Plant J, 113, 546–561.	https://doi.org/10.1111/tpj.16067
tomato	Solanum lycopersicum	SlSNAT2	CRISPR/Cas9	KO	chloroplast-localized acetyltransferase	Photosynthesis, Negative regulation of rbcL	drought	growth chamber, soil, wilting	tolerant to drought	Wang, et al., 2022, Environ. Exp. Bot, 201, 105003.	https://doi.org/10.1016/j.envexpbot.2022.105003
tomato	Solanum lycopersicum	SlWOX4	CRISPR/Cas9	KO	transcription factor, WUSCHEL-related homeobox (WOX)	control of plant development	drought	growth chamber, soil-grown plants, suspended watering,	tolerant to drought, better survival	Li et al., 2024, Plant cell reports, 43(11), 253	https://doi.org/10.1007/s00299-024-03333-5
wheat	Triticum aestivum	TaCYP706B , TaCYP707A	CRISPR/Cas9, dCas9	2x KD, KO	cytochrome P450 monooxygenases	ABA catabolism	drought	greenhouse, suspended watering,	tolerant to drought, better survival	Li et al., 2025, The New phytologist, 247(4), 1777–1789.	https://doi.org/10.1111/nph.70302
wheat	Triticum aestivum	TaDTG6-B	CRISPR/Cas9	KO	transcription factor, DREB	transcription regulation	drought	growth chamber, soil	tolerant to drought, better survival	Mei et al., 2022, The Plant cell, 34(11), 4472–4494.	https://doi.org/10.1093/plcell/koac248	Du et al., 2025, The New phytologist, 246(5), 2118–2136.	https://doi.org/10.1111/nph.70123
wheat	Triticum aestivum	TamiR166	CRISPR/Cas9	KO	micro RNA 166	regulates ATHB14-LIKE	drought	growth chamber, water deprivation	tolerant to drought, survival	Ni et al., 2023, Genome biology, 24(1), 156	https://doi.org/10.1186/s13059-023-02990-1
wheat	Triticum aestivum	TaOPRIII	CRISPR/Cas9	KO	12-oxophytodienoate reductase	development, root	drought	growth chamber	water uptake	Gabay et al., 2023, Nature communications, 14(1), 539.	https://doi.org/10.1038/s41467-023-36248-y
wheat	Triticum aestivum	TaSal1	CRISPR/Cas9	KO	enzyme, 3'(2'), 5'-bisphosphate nucleotidase	adenosine 3’,5’-bisphosphate (PAP) signaling	drought	soil, in vitro/PEG	tolerant to drought, rolled-leaf, closed stomata,	Abdallah et al., 2025, GM crops & food, 16(1), 1–17.	https://doi.org/10.1080/21645698.2022.2120313
wheat	Triticum aestivum	TaSal1, 6 genes	CRISPR/Cas9	6x KO	enzyme, 3'(2'), 5'-bisphosphate nucleotidase	adenosine 3’,5’-bisphosphate (PAP) signaling	drought	greenhouse	tolerant to drought, slower senescence	Mohr et al., 2022, Plants (Basel, Switzerland), 11(17), 2259.	https://doi.org/10.3390/plants11172259	Abdallah et al., 2025, GM Crops & Food, 16(1), 1–17	https://doi.org/10.1080/21645698.2022.2120313
		Abbreviations
		KD	knock down mutant, reduced function
		KO	knock out mutant, loss of function
		KUp	knock up mutant, gain of function
		OX	overexpression, gain of function
